# Supplementary material for: Hyperuricemia and Its Association with Osteoporosis in a Large Asian Cohort
Source: Nutrients. 2022 May 26;14(11):2206. doi: 10.3390/nu14112206 (PMC9182899; doi:10.3390/nu14112206)
Supplement: Supplementary file 1 [file nutrients-14-02206-s001.zip]

Archive with 1 entries (1 files):
- nutrients-1687751-supplementary.pdf
